# Supplementary material for: Rheumatologic Perspectives on Sarcoidosis: Predicting Sarcoidosis-Associated Arthritis Through Comprehensive Clinical and Laboratory Assessment
Source: J Clin Med. 2024 Dec 12;13(24):7563. doi: 10.3390/jcm13247563 (PMC11728293; doi:10.3390/jcm13247563)
Supplement: Supplementary file 1 [file jcm-13-07563-s001.zip]

Archive with 1 entries (1 files):
- jcm-3283893-supplementary.pdf
